# Supplementary material for: Biomedical Applications of Microfluidic Devices: A Review
Source: Biosensors (Basel). 2022 Nov 16;12(11):1023. doi: 10.3390/bios12111023 (PMC9688231; doi:10.3390/bios12111023)
Supplement: Supplementary file 1 [file biosensors-12-01023-s001.zip]

Archive with 1 entries (1 files):
- biosensors-1959643-supplementary.pdf
